# Supplementary material for: Identification of stable reference genes for quantitative PCR in koalas
Source: Sci Rep. 2018 Feb 20;8:3364. doi: 10.1038/s41598-018-21723-0 (PMC5820254; doi:10.1038/s41598-018-21723-0)
Supplement: Supplementary file 2 — Supplementary file 1 [file 41598_2018_21723_MOESM2_ESM.xlsx]

## Sheet: stable.genes
Transcript	SAR1319A1.TPM	SAR1319A2.TPM	SAR1319A3.TPM	SAR1319A4.TPM	SAR1319A5.TPM	SAR1319A6.TPM	SAR1319A7.TPM	SAR1319A8.TPM	SAR1319A9.TPM	SAR1319A10.TPM	SAR1352A1.TPM	SAR1352A2.TPM	SAR1352A3.TPM	SAR1352A4.TPM	SAR1352A5.TPM	SAR1352A6.TPM	SAR1352A7.TPM	SAR1352A8.TPM	SAR1352A9.TPM	SAR1352A10.TPM	SAR2433A1.TPM	SAR2433A2.TPM	SAR2433A3.TPM	SAR2433A4.TPM	SAR2433A5.TPM	SAR2433A6.TPM	SAR2433A7.TPM	SAR2433A8.TPM	SAR2433A9.TPM	mean.TPM	variance.TPM	description	mouse_homolog	mouse_homolog_external_name
UoN.Pci.T.46178	40.9427	37.9629	65.9901	43.2527	32.4145	45.7555	38.2874	43.308	43.802	44.7955	39.9992	45.6412	25.7622	53.9244	51.2707	35.474	51.364	34.2026	43.0133	46.5067	34.5735	51.1413	38.7284	59.1698	37.2298	22.7386	34.8013	37.051	51.8067	42.4452	87.616	Bet1 golgi vesicular membrane trafficking protein [Source:MGI Symbol;Acc:MGI:1343104]	ENSMUSG00000032757	Bet1
UoN.Pci.T.6390	48.1048	32.4972	22.078	16.0385	32.9705	29.2459	31.061	19.9857	24.2526	17.492	34.5339	27.2266	20.9344	21.2079	19.1179	32.1341	20.8773	27.1292	18.4503	25.4874	45.4337	39.0695	35.7674	28.8966	50.3906	48.2868	38.029	39.1098	30.23	30.2082	96.4033	PDGFA associated protein 1 [Source:MGI Symbol;Acc:MGI:2448536]	ENSMUSG00000029623	Pdap1
UoN.Pci.T.26298	48.3112	44.2884	32.7525	21.029	24.627	57.3625	37.5484	30.3537	32.3108	57.6879	41.7641	34.6307	34.1163	19.352	50.3254	42.4262	20.2221	51.6651	43.6266	47.1986	33.5874	34.5221	40.1089	41.2101	35.6276	31.5199	43.285	27.4019	33.689	37.6742	104.372	forkhead box J2 [Source:MGI Symbol;Acc:MGI:1926805]	ENSMUSG00000003154	Foxj2
UoN.Pci.T.51886	38.6488	32.6784	5.58356	21.3909	24.4258	18.9825	25.656	28.3112	33.1281	39.0217	33.1269	34.8796	29.6075	19.0278	31.1608	40.6753	36.8716	31.2514	34.8086	61.2689	46.4934	39.0072	34.707	12.8661	40.1791	33.2624	34.8031	27.9605	27.8678	31.6432	109.762	SEC22 homolog B, vesicle trafficking protein [Source:MGI Symbol;Acc:MGI:1338759]	ENSMUSG00000027879	Sec22b
UoN.Pci.T.41550	41.8499	31.5001	28.331	9.90263	21.0216	27.5044	34.1589	32.576	38.911	38.2056	43.568	35.6489	46.3583	9.09379	51.5865	36.9124	13.6589	25.3227	34.8301	34.7048	34.3503	22.2747	39.3658	25.6194	21.1682	14.4875	26.1314	26.2977	28.6119	30.1363	111.067	high mobility group 20A [Source:MGI Symbol;Acc:MGI:1914117]	ENSMUSG00000032329	Hmg20a
UoN.Pci.T.4382	31.928	31.2142	19.8648	12.7294	25.3735	25.6192	30.3636	24.1363	28.5531	25.5076	33.102	27.037	29.8258	14.3447	34.2556	40.919	29.4901	28.9179	20.896	46.6237	41.3188	36.5103	45.6033	48.004	41.5888	41.9611	47.5676	46.0939	60.2061	33.4329	122.102	NADH dehydrogenase (ubiquinone) 1 alpha subcomplex, assembly factor 3 [Source:MGI Symbol;Acc:MGI:1913956]	ENSMUSG00000070283	Ndufaf3
UoN.Pci.T.7179	28.3034	43.6226	9.41008	20.6744	31.8662	20.9459	29.8402	29.4982	34.7681	32.127	30.4275	30.2636	20.3017	17.6268	36.6432	37.0653	34.766	30.5191	27.2371	46.3199	62.1567	51.6839	45.2537	23.7075	38.726	47.9832	40.9187	34.8964	34.116	33.5058	122.519	lactotransferrin [Source:MGI Symbol;Acc:MGI:96837]	ENSMUSG00000032496	Ltf
UoN.Pci.T.7179	28.3034	43.6226	9.41008	20.6744	31.8662	20.9459	29.8402	29.4982	34.7681	32.127	30.4275	30.2636	20.3017	17.6268	36.6432	37.0653	34.766	30.5191	27.2371	46.3199	62.1567	51.6839	45.2537	23.7075	38.726	47.9832	40.9187	34.8964	34.116	33.5058	122.519	transferrin [Source:MGI Symbol;Acc:MGI:98821]	ENSMUSG00000032554	Trf
UoN.Pci.T.7179	28.3034	43.6226	9.41008	20.6744	31.8662	20.9459	29.8402	29.4982	34.7681	32.127	30.4275	30.2636	20.3017	17.6268	36.6432	37.0653	34.766	30.5191	27.2371	46.3199	62.1567	51.6839	45.2537	23.7075	38.726	47.9832	40.9187	34.8964	34.116	33.5058	122.519	RIKEN cDNA 1300017J02 gene [Source:MGI Symbol;Acc:MGI:1919025]	ENSMUSG00000033688	1300017J02Rik
UoN.Pci.T.7179	28.3034	43.6226	9.41008	20.6744	31.8662	20.9459	29.8402	29.4982	34.7681	32.127	30.4275	30.2636	20.3017	17.6268	36.6432	37.0653	34.766	30.5191	27.2371	46.3199	62.1567	51.6839	45.2537	23.7075	38.726	47.9832	40.9187	34.8964	34.116	33.5058	122.519	predicted gene 20425 [Source:MGI Symbol;Acc:MGI:5141890]	ENSMUSG00000090639	Gm20425
UoN.Pci.T.29759	30.0021	31.0333	27.5206	12.3974	34.4438	34.3146	22.7173	37.1384	26.324	18.4355	28.4333	31.1658	39.3499	20.5503	22.5875	26.5032	26.4467	40.5569	16.9102	25.8885	26.4389	25.2702	27.1761	61.8518	43.5828	32.7962	24.9423	35.9058	61.6199	30.7691	123.561	dolichol-phosphate (beta-D) mannosyltransferase 2 [Source:MGI Symbol;Acc:MGI:1330238]	ENSMUSG00000026810	Dpm2
UoN.Pci.T.42140	30.3854	30.2316	30.1216	9.69988	22.3162	41.2761	30.9828	32.4428	20.6095	31.9386	26.8518	29.8738	40.4259	6.36812	52.581	33.8862	23.5189	31.3789	38.3722	31.4111	22.8246	18.2285	22.2644	57.2787	45.1793	20.6016	23.4709	22.7815	45.9615	30.1125	131.335	small ArfGAP 2 [Source:MGI Symbol;Acc:MGI:1917030]	ENSMUSG00000032870	Smap2
UoN.Pci.T.174	58.6293	29.1018	38.495	30.8639	44.7316	37.0852	34.4014	30.1754	30.0791	23.1863	43.3275	53.1802	61.404	21.9901	28.9271	39.7349	33.7201	30.1451	23.6268	41.9454	50.5481	40.289	47.2054	45.1345	46.4325	46.2286	59.3335	49.9945	60.6761	40.7101	133.791	coiled-coil-helix-coiled-coil-helix domain containing 2 [Source:MGI Symbol;Acc:MGI:1261428]	ENSMUSG00000070493	Chchd2
UoN.Pci.T.47879	29.6763	28.9883	36.1932	14.3645	31.5807	53.982	44.5917	35.4365	27.0333	36.3038	43.4087	40.3147	39.6676	11.0661	35.6041	47.7252	11.9386	47.6162	34.9035	34.2096	24.7121	16.6792	33.3893	55.894	48.3641	26.353	33.6591	23.669	39.3044	34.0217	136.556	G protein-coupled receptor kinase 2 [Source:MGI Symbol;Acc:MGI:87940]	ENSMUSG00000024858	Grk2
UoN.Pci.T.43133	65.3034	37.9966	23.9114	14.8173	39.1985	41.2939	35.4909	31.0637	37.3383	41.477	55.8428	48.8698	25.3183	21.3476	38.8836	53.7657	19.6493	45.978	31.4132	56.2078	35.3417	29.2906	40.3775	32.0266	39.7538	29.8089	36.9473	25.0427	30.842	36.7103	136.655	ubiquitin-conjugating enzyme E2E 1 [Source:MGI Symbol;Acc:MGI:107411]	ENSMUSG00000021774	Ube2e1
UoN.Pci.T.7521	49.474	36.1989	13.7204	16.0862	45.2641	34.7662	30.8559	27.8641	35.9074	33.6092	35.0444	41.5294	18.6559	17.9068	39.505	48.0414	35.215	41.5753	21.6534	43.6926	47.3504	48.3632	50.9811	52.2308	51.2064	46.5291	56.7476	42.8278	39.9727	38.0267	137.832	ER membrane protein complex subunit 4 [Source:MGI Symbol;Acc:MGI:1915282]	ENSMUSG00000027131	Emc4
UoN.Pci.T.6680	35.3485	25.9942	35.0244	40.3482	18.9194	58.4318	52.6335	20.7597	27.6212	32.5532	28.3249	36.4938	24.149	14.6478	20.1499	50.706	11.7985	53.1582	28.3573	23.1257	21.8459	19.5286	33.8925	34.2272	39.3458	29.474	20.998	25.7891	35.1649	30.9935	138.206	NCK associated protein 1 like [Source:MGI Symbol;Acc:MGI:1926063]	ENSMUSG00000022488	Nckap1l
UoN.Pci.T.16285	68.2197	45.6051	42.577	17.4264	44.4042	45.9639	49.8102	39.5027	37.7655	30.6788	53.0524	63.1109	69.79	46.381	39.9671	60.6201	31.0155	44.5357	30.421	51.1819	33.2324	28.365	39.5484	46.7748	44.255	32.928	43.247	46.4685	51.2917	44.0738	141.33	mitochondrial ribosomal protein L10 [Source:MGI Symbol;Acc:MGI:1333801]	ENSMUSG00000001445	Mrpl10
UoN.Pci.T.30228	46.965	39.0888	31.9976	8.8956	14.204	56.4841	28.9322	26.4099	25.3377	37.6718	36.2875	23.8947	43.0918	11.7549	32.4916	26.4772	24.227	52.7788	34.3483	54.635	30.1818	31.1139	22.9884	43.2297	29.2433	19.7871	23.0919	38.1996	30.5627	31.8749	142.383	retinoic acid receptor, alpha [Source:MGI Symbol;Acc:MGI:97856]	ENSMUSG00000037992	Rara
UoN.Pci.T.10431	30.5632	49.734	20.0354	24.5298	31.0137	31.4967	34.8642	24.1151	48.9061	68.0045	56.0318	29.3235	56.1069	19.2828	45.9	41.351	40.6136	44.3447	22.5997	55.1071	35.445	33.5045	36.2804	25.1031	47.2662	34.0531	38.5543	33.753	33.4977	37.6338	145.409	syntaxin 12 [Source:MGI Symbol;Acc:MGI:1931027]	ENSMUSG00000028879	Stx12
UoN.Pci.T.24992	58.7295	25.3651	8.87582	13.7138	35.3536	20.9399	29.2931	37.6085	35.8851	19.7391	28.7863	30.8766	24.9359	10.3863	23.5233	29.9003	43.1652	19.7666	18.3459	28.1703	36.8535	39.6131	43.4228	19.5693	39.0158	35.3021	22.1333	56.2319	42.4011	30.2725	149.233	transmembrane protein 97 [Source:MGI Symbol;Acc:MGI:1916321]	ENSMUSG00000037278	Tmem97
UoN.Pci.T.5282	55.4719	54.6003	22.9085	22.9055	20.7086	53.6245	32.324	37.0473	30.0682	52.0385	42.0973	28.4514	29.5876	4.56988	33.8173	28.8021	23.8757	47.615	39.4671	36.3848	46.1874	45.4212	36.5625	34.4805	31.5116	15.965	21.5676	30.3221	41.0407	34.4629	150.263	mitogen-activated protein kinase 1 [Source:MGI Symbol;Acc:MGI:1346858]	ENSMUSG00000063358	Mapk1
UoN.Pci.T.45626	39.5748	19.3098	35.1721	13.0274	26.2984	33.0493	23.3881	18.6778	23.2178	36.7678	41.4807	28.3654	32.3959	14.8156	39.4542	27.9823	19.7368	25.8566	36.0112	38.6788	24.6818	19.0439	26.5806	76.1335	45.364	22.3199	41.8782	27.0872	33.0184	30.6679	151.242	Smg-5 homolog, nonsense mediated mRNA decay factor (C. elegans) [Source:MGI Symbol;Acc:MGI:2447364]	ENSMUSG00000001415	Smg5
UoN.Pci.T.10351	56.8232	39.2917	30.484	21.8148	61.8529	34.7832	35.921	31.7024	42.1064	36.0634	48.7603	45.2557	6.85208	25.2673	30.7728	45.7987	26.6572	36.3493	22.5078	51.8655	43.6424	34.7135	56.4503	26.5937	52.3575	46.1324	48.909	46.3989	36.6917	38.7179	152.054	NFKB activating protein-like [Source:MGI Symbol;Acc:MGI:1913957]	ENSMUSG00000059395	Nkapl
UoN.Pci.T.22728	28.999	40.2274	5.81026	14.5642	28.069	21.7647	32.4418	19.8292	29.079	35.7669	31.9414	38.2645	8.46862	13.8443	42.4185	37.8857	37.0978	26.5623	23.5032	45.5459	52.7782	41.9472	46.0444	13.8636	43.3622	46.485	41.9966	26.5546	23.8221	30.9978	153.5	ADP-ribosylation factor-like 8B [Source:MGI Symbol;Acc:MGI:1914416]	ENSMUSG00000030105	Arl8b
UoN.Pci.T.42995	37.7369	40.4271	1.80946	16.6007	17.5402	31.1873	30.9969	44.8222	23.9061	33.0351	28.1117	50.3404	32.6355	9.20641	25.5568	40.1424	19.734	17.8598	15.3646	46.3036	50.5655	37.2146	33.8908	23.4837	40.6822	34.9902	49.5771	27.3326	27.1248	30.6268	154.907	signal transducer and activator of transcription 3 [Source:MGI Symbol;Acc:MGI:103038]	ENSMUSG00000004040	Stat3
UoN.Pci.T.27025	39.8749	47.3779	45.58	9.21011	18.1805	42.9965	29.0681	27.2142	19.2995	25.2454	26.4286	32.1458	39.4852	6.99925	24.1799	29.6922	17.2687	39.663	20.2032	30.2862	39.1229	32.6843	39.2941	63.2895	46.4558	36.0143	37.3599	38.1459	47.2574	32.7594	155.005	X-ray repair complementing defective repair in Chinese hamster cells 6 [Source:MGI Symbol;Acc:MGI:95606]	ENSMUSG00000022471	Xrcc6
UoN.Pci.T.45266	43.1677	25.9128	25.7635	12.1091	30.8276	27.7969	42.6563	23.8182	31.4498	20.9718	32.6071	30.6559	17.0052	10.1797	36.0193	37.8434	23.8743	24.3751	18.7861	41.8304	21.0614	22.4018	56.266	39.4819	32.972	32.67	24.5842	51.8264	64.4157	31.1493	157.232	golgi associated, gamma adaptin ear containing, ARF binding protein 1 [Source:MGI Symbol;Acc:MGI:2146207]	ENSMUSG00000033128	Gga1
UoN.Pci.T.17572	48.2614	36.03	17.3667	16.3339	22.4416	38.9401	25	24.426	22.3952	31.3454	36.7645	17.3813	21.9526	14.7811	29.0616	31.0354	12.9073	36.2655	24.0745	30.2701	52.3741	59.1952	55.0493	39.6532	48.4485	39.9484	40.326	36.4308	44.0453	32.845	159.37	quinoid dihydropteridine reductase [Source:MGI Symbol;Acc:MGI:97836]	ENSMUSG00000015806	Qdpr
UoN.Pci.T.38301	75.0329	30.4542	17.788	15.1174	42.9351	39.3761	30.697	25.1524	36.1538	28.8099	45.8152	36.6154	41.6279	12.9471	36.2914	36.93	37.1774	44.339	25.8767	53.4086	38.1397	48.9277	55.3742	39.5158	38.8656	46.9481	36.2494	49.4888	31.6745	37.8527	160.893	mitochondrial ribosomal protein L45 [Source:MGI Symbol;Acc:MGI:1914286]	ENSMUSG00000018882	Mrpl45
UoN.Pci.T.42675	28.459	30.5787	60.3435	8.92528	18.8621	20.3858	17.1934	23.7046	17.8641	26.8512	43.9666	27.3399	47.5509	12.5563	34.0546	27.93	14.615	43.5625	29.9802	36.6459	43.5404	30.8535	37.4434	52.2473	39.6756	29.9423	38.4717	37.3763	52.5981	32.1903	163.238	aph1 homolog A, gamma secretase subunit [Source:MGI Symbol;Acc:MGI:2385110]	ENSMUSG00000015750	Aph1a
UoN.Pci.T.33493	35.6484	32.1432	16.8531	30.6532	59.1078	21.3257	30.4222	24.9997	36.5491	18.3258	35.5965	27.7359	24.3738	15.5793	33.159	48.0482	31.3275	27.2936	21.7668	43.3167	41.6521	31.8943	40.7983	6.55165	50.322	64.4515	36.8126	47.0416	33.0649	33.3384	165.404	glutaredoxin [Source:MGI Symbol;Acc:MGI:2135625]	ENSMUSG00000021591	Glrx
UoN.Pci.T.41686	30.1354	49.1356	19.5711	0.221281	33.7672	29.1919	34.8575	24.4775	0.626466	19.4666	37.7215	31.6846	54.4024	19.5443	30.9796	33.0144	40.2151	56.1857	22.4012	46.3907	29.3038	28.081	32.3346	14.9275	39.8947	31.7802	32.2704	29.0387	28.6603	30.3545	165.724	syntaxin 12 [Source:MGI Symbol;Acc:MGI:1931027]	ENSMUSG00000028879	Stx12
UoN.Pci.T.32922	34.1983	29.4576	11.6192	14.0214	28.6262	27.666	30.919	25.6792	26.3425	53.086	30.1047	22.2216	37.0042	12.9611	59.7703	66.8454	29.0617	38.5518	39.8663	25.4215	47.5686	29.887	45.2838	39.5429	25.473	33.3292	42.0873	29.306	20.9201	32.9939	166.227	zinc finger CCCH type containing 7B [Source:MGI Symbol;Acc:MGI:1328310]	ENSMUSG00000022390	Zc3h7b
UoN.Pci.T.23154	37.5286	31.053	17.8237	17.6182	23.4205	34.9029	41.3543	25.6671	27.89	21.8257	43.889	44.7148	45.6563	15.71	29.2582	34.8217	33.149	23.6648	26.2574	52.3224	71.1087	49.2845	51.8981	42.7063	31.1379	33.7977	56.7584	38.7159	43.3893	36.1146	167.716	RIKEN cDNA 1110008F13 gene [Source:MGI Symbol;Acc:MGI:1914638]	ENSMUSG00000027637	1110008F13Rik
UoN.Pci.T.9877	72.2201	52.4754	54.3044	21.4304	63.4999	63.6773	44.618	35.0173	50.4441	47.3513	64.4499	37.2778	71.2333	23.6406	46.4652	50.6818	32.5887	60.5733	43.9437	57.7233	44.2612	54.6321	57.5142	53.7329	50.7567	60.6059	37.7605	57.8056	66.9915	50.9544	168.429	protein (peptidyl-prolyl cis/trans isomerase) NIMA-interacting 1 [Source:MGI Symbol;Acc:MGI:1346036]	ENSMUSG00000032171	Pin1
UoN.Pci.T.9877	72.2201	52.4754	54.3044	21.4304	63.4999	63.6773	44.618	35.0173	50.4441	47.3513	64.4499	37.2778	71.2333	23.6406	46.4652	50.6818	32.5887	60.5733	43.9437	57.7233	44.2612	54.6321	57.5142	53.7329	50.7567	60.6059	37.7605	57.8056	66.9915	50.9544	168.429	protein (peptidyl-prolyl cis/trans isomerase) NIMA-interacting 1, retrogene 1 [Source:MGI Symbol;Acc:MGI:3649546]	ENSMUSG00000074997	Pin1rt1
UoN.Pci.T.35434	46.3293	28.4982	30.7569	14.038	17.9234	40.0417	27.9496	32.6465	19.3228	27.9544	30.6797	34.6801	40.3305	19.6179	24.0539	29.7858	10.0691	25.8988	22.5525	27.8914	34.1845	26.8105	34.2963	78.577	35.2549	19.1403	45.2469	40.7597	47.4803	31.4749	171.026	UTP3 small subunit processome component [Source:MGI Symbol;Acc:MGI:1919230]	ENSMUSG00000070697	Utp3
UoN.Pci.T.36569	81.0929	48.4953	18.806	34.6784	37.267	42.2369	54.512	34.9222	38.1809	31.9426	59.7328	49.8764	20.5017	51.4045	25.1772	46.6587	24.4333	45.3793	26.4231	41.8002	41.5535	49.938	48.9489	52.6667	43.0832	33.3831	49.8466	30.1183	35.6021	41.3332	172.602	PDGFA associated protein 1 [Source:MGI Symbol;Acc:MGI:2448536]	ENSMUSG00000029623	Pdap1
UoN.Pci.T.6274	40.7856	43.055	25.4311	45.5121	15.0214	48.8534	33.9394	26.3474	23.2124	33.216	53.0147	13.9437	61.3707	44.2513	50.7464	38.2075	28.1871	33.6642	62.5553	45.7641	36.0337	45.8891	43.7203	28.5141	29.9143	22.271	62.8744	35.5281	48.1015	38.6181	172.679	carboxypeptidase D [Source:MGI Symbol;Acc:MGI:107265]	ENSMUSG00000020841	Cpd
UoN.Pci.T.7633	40.8357	39.5082	13.8914	14.9358	52.9367	25.029	42.6491	31.7142	56.6733	42.1511	35.2423	38.5078	25.1158	17.5621	35.3467	48.9085	28.8997	29.7753	24.5945	50.5338	38.9873	29.7993	49.6112	18.4867	61.8047	61.9983	31.6497	41.9126	36.8358	36.7551	174.472	cDNA sequence BC004004 [Source:MGI Symbol;Acc:MGI:2136782]	ENSMUSG00000052712	BC004004
UoN.Pci.T.38214	53.8871	32.4902	5.80686	12.7475	48.0169	15.6292	39.7945	28.8315	44.7574	25.7788	39.2236	50.4148	22.5994	21.2203	28.5132	41.6178	31.2509	31.4071	15.3675	39.7224	44.9567	28.0421	44.8879	7.4465	48.4738	48.8888	38.2847	32.222	24.7402	32.6558	177.123	translocase of inner mitochondrial membrane 17a [Source:MGI Symbol;Acc:MGI:1343131]	ENSMUSG00000062580	Timm17a
UoN.Pci.T.15078	15.811	35.2994	2.587	11.2301	36.5071	16.963	44.2957	22.0017	37.0257	52.7634	34.2995	61.8601	16.5035	10.5085	38.5847	27.7292	19.928	28.7662	32.8764	30.5737	33.9341	32.9615	49.8136	14.0368	30.9352	41.5684	32.4113	31.2348	31.8144	30.1663	177.986	sushi domain containing 6 [Source:MGI Symbol;Acc:MGI:2444661]	ENSMUSG00000021133	Susd6
UoN.Pci.T.42656	38.8629	41.5787	60.8133	19.3297	51.7861	50.2799	32.8698	34.3475	37.9883	33.7565	63.5846	29.2339	46.0824	20.6836	33.4155	55.7672	28.4674	55.14	35.4708	43.7403	27.5749	29.664	48.3542	73.9232	44.8576	42.999	34.5376	54.2106	59.9731	42.3894	178.04	RIKEN cDNA 0610037L13 gene [Source:MGI Symbol;Acc:MGI:1921348]	ENSMUSG00000028608	0610037L13Rik
UoN.Pci.T.7407	69.1146	35.1842	23.8068	17.6504	61.5029	36.9664	34.6444	30.8678	37.6934	27.0068	48.181	40.8855	31.3546	19.1822	33.7084	41.8835	25.2299	36.0087	27.6595	40.3033	46.6382	40.5924	51.8701	38.5569	67.3469	61.1205	36.6192	54.8413	40.761	39.9028	178.898	family with sequence similarity 96, member A [Source:MGI Symbol;Acc:MGI:1915500]	ENSMUSG00000032381	Fam96a
UoN.Pci.T.344	32.6515	34.3815	56.4841	18.2989	27.0167	54.4529	35.7001	68.5742	24.9387	37.5167	40.2112	34.9599	50.1299	24.0666	68.3659	38.1923	18.66	37.2346	29.491	34.4886	41.7256	28.9824	41.8719	57.7803	25.8219	22.7294	49.3256	36.1796	43.6582	38.41	180.438	U box domain containing 5 [Source:MGI Symbol;Acc:MGI:2154658]	ENSMUSG00000027300	Ubox5
UoN.Pci.T.23023	63.9525	36.916	14.639	21.298	42.9292	33.0262	41.1552	35.216	50.8592	33.2027	51.0927	43.4284	28.6051	25.4175	42.5261	53.1504	33.3557	61.5669	28.1948	48.3425	25.4071	37.1603	22.7946	8.33912	34.837	30.4044	52.8268	25.0191	21.3732	36.1047	183.238	ubiquitin-conjugating enzyme E2A [Source:MGI Symbol;Acc:MGI:102959]	ENSMUSG00000016308	Ube2a
UoN.Pci.T.16133	34.5831	28.522	25.6255	9.54876	35.9454	22.1496	29.4972	27.2598	21.7394	23.2019	30.0275	28.218	20.3035	13.4815	26.4729	31.2595	19.935	27.351	15.8759	30.0708	73.7168	43.6515	44.8639	24.2897	48.3451	52.0369	50.3085	43.6816	40.7756	31.8186	184.455	TBC1 domain family, member 17 [Source:MGI Symbol;Acc:MGI:2449973]	ENSMUSG00000038520	Tbc1d17
UoN.Pci.T.32059	47.7773	32.3411	41.1642	13.5011	51.3628	38.3128	30.8326	24.5215	31.1985	19.7806	43.0762	33.8922	59.3673	14.0253	22.1906	29.7789	23.59	24.5726	18.4016	25	27.4736	23.0888	36.5986	62.0535	38.4276	33.0894	35.1527	54.6409	60.092	34.3208	184.957	ubiquinol-cytochrome c reductase hinge protein [Source:MGI Symbol;Acc:MGI:1913826]	ENSMUSG00000063882	Uqcrh
UoN.Pci.T.19875	29.4355	18.8218	23.8131	18.8165	47.7355	24.151	18.3799	12.2449	27.96	28.9887	39.0508	17.1802	14.1305	21.6921	34.7775	27.4332	42.4281	37.8133	15.4265	42.4785	41.0915	48.9498	48.6807	10.4047	35.7398	53.5669	58.8449	47.3946	40.2946	31.9905	185.788	COMM domain containing 1 [Source:MGI Symbol;Acc:MGI:109474]	ENSMUSG00000051355	Commd1
UoN.Pci.T.19875	29.4355	18.8218	23.8131	18.8165	47.7355	24.151	18.3799	12.2449	27.96	28.9887	39.0508	17.1802	14.1305	21.6921	34.7775	27.4332	42.4281	37.8133	15.4265	42.4785	41.0915	48.9498	48.6807	10.4047	35.7398	53.5669	58.8449	47.3946	40.2946	31.9905	185.788	predicted gene, 28048 [Source:MGI Symbol;Acc:MGI:5547784]	ENSMUSG00000098650	Gm28048
UoN.Pci.T.32974	50.254	60.9862	21.2083	47.3822	58.1783	49.5135	52.0354	33.7575	44.2971	39.5625	74.1945	41.4678	15.3187	50.1337	49.303	50.8071	36.8908	51.3829	31.7188	62.4648	54.776	49.3611	69.9275	20.6416	57.8597	51.467	59.2428	47.9866	43.8493	47.4472	187.253	RIKEN cDNA 1110012L19 gene [Source:MGI Symbol;Acc:MGI:1915868]	ENSMUSG00000045237	1110012L19Rik
UoN.Pci.T.47346	54.114	42.4565	40.2507	19.1318	20.167	64.2389	32.627	29.7789	25.934	41.2739	54.0201	27.3457	66.4845	24.9355	52.3552	48.0386	16.8256	61.8983	41.241	41.5847	27.1667	35.4078	36.1295	47.3552	34.7601	21.0812	30.3861	26.1916	33.4083	37.8134	190.395	ubiquilin 4 [Source:MGI Symbol;Acc:MGI:2150152]	ENSMUSG00000008604	Ubqln4
UoN.Pci.T.40829	77.6842	33.9214	24.4064	14.3176	53.9004	34.9244	34.5084	31.7843	33.6317	21.9519	42.8505	41.314	43.3404	16.1779	27.0468	33.1998	22.3302	25.7027	22.4451	31.184	36.2223	33.4617	41.831	45.2028	46.7002	42.7381	32.1656	58.043	59.6007	36.641	190.411	mitochondrial ribosomal protein L51 [Source:MGI Symbol;Acc:MGI:1913743]	ENSMUSG00000030335	Mrpl51
UoN.Pci.T.19069	35.5258	25.7894	35.3484	10.1178	17.985	37.0625	34.6034	21.7814	15.7292	22.3949	32.6007	21.2243	36.6779	14.1082	34.4288	32.4084	14.4756	27.1225	25.6146	28.5648	31.5074	30.2454	48.0868	74.9576	47.731	22.5457	41.1919	42.3794	56.9241	31.6942	190.512	ubiquitin-like modifier activating enzyme 1 [Source:MGI Symbol;Acc:MGI:98890]	ENSMUSG00000001924	Uba1
UoN.Pci.T.19069	35.5258	25.7894	35.3484	10.1178	17.985	37.0625	34.6034	21.7814	15.7292	22.3949	32.6007	21.2243	36.6779	14.1082	34.4288	32.4084	14.4756	27.1225	25.6146	28.5648	31.5074	30.2454	48.0868	74.9576	47.731	22.5457	41.1919	42.3794	56.9241	31.6942	190.512	ubiquitin-activating enzyme, Chr Y [Source:MGI Symbol;Acc:MGI:98891]	ENSMUSG00000069053	Uba1y
UoN.Pci.T.33767	56.0937	25.1882	34.2899	23.968	23.7528	50.4891	35.5601	28.6809	33.5887	29.2345	57.8206	54.5164	44.0756	35.9751	30.634	58.5098	18.9648	36.1764	23.2313	71.5337	48.7073	27.7885	31.6275	69.7309	39.3725	40.148	40.6234	38.4571	41.8046	39.6739	191.189	splicing factor 1 [Source:MGI Symbol;Acc:MGI:1095403]	ENSMUSG00000024949	Sf1
UoN.Pci.T.51225	29.0873	32.8913	56.4342	10.6654	33.403	48.9868	51.7376	43.9355	48.7916	54.3641	34.0836	48.7277	54.7656	10.9303	44.6651	49.528	39.4418	43.6662	28.7788	66.5539	39.5091	26.609	60.3376	51.0949	51.5477	25.5866	45.5003	32.7789	59.8378	42.2152	192.284	interferon regulatory factor 5 [Source:MGI Symbol;Acc:MGI:1350924]	ENSMUSG00000029771	Irf5
UoN.Pci.T.16949	41.9785	22.0792	18.2582	8.59833	22.4566	24.8563	41.0235	22.2584	24.1012	26.3834	29.1833	22.3012	12.2663	7.09857	39.0375	47.3828	14.2726	24.1712	21.7151	34.0654	31.497	29.5201	51.7437	32.1834	65.2331	46.0325	37.8052	45.6735	49.6477	30.787	193.469	ubiquitin specific peptidase 11 [Source:MGI Symbol;Acc:MGI:2384312]	ENSMUSG00000031066	Usp11
UoN.Pci.T.17761	27.2297	60.8618	8.58963	11.2795	29.9496	21.2941	31.0985	20.2016	28.5145	47.1632	36.1024	21.9164	21.2685	10.0671	35.9882	34.1179	19.0401	50.5885	28.2902	45.5165	37.8191	61.1294	56.4028	28.9547	33.88	43.7587	28.2908	29.967	31.7623	32.4497	193.577	signal transducer and activator of transcription 2 [Source:MGI Symbol;Acc:MGI:103039]	ENSMUSG00000040033	Stat2
UoN.Pci.T.17469	58.7182	41.1086	17.2005	15.4924	55.8596	18.4575	41.2162	35.6202	41.8351	37.2573	39.014	34.6483	45.3143	16.666	52.1721	48.8425	30.5815	30.4887	30.0173	41.1428	75.3203	39.2702	45.9112	27.5922	46.9521	43.6927	52.3469	22.9612	53.3594	39.2779	194.037	glyoxalase domain containing 4 [Source:MGI Symbol;Acc:MGI:1914451]	ENSMUSG00000017286	Glod4
UoN.Pci.T.9515	41.8915	60.0584	12.7958	19.7872	37.7031	47.651	45.2348	40.6717	45.4698	52.9949	48.0191	54.3751	77.7802	13.9069	53.2678	49.5948	47.2295	56.1532	30.4667	48.9822	34.1188	48.0641	31.9585	23.9595	27.5134	43.9786	34.5368	35.4769	36.9432	41.3994	199.042	endoplasmic reticulum-golgi intermediate compartment (ERGIC) 1 [Source:MGI Symbol;Acc:MGI:1914708]	ENSMUSG00000001576	Ergic1
UoN.Pci.T.15338	36.568	34.97	2.6761	28.2061	42.7383	6.18039	25.4891	20.3013	34.9265	31.018	38.0323	29.7537	3.39926	24.621	35.584	32.8111	30.7335	31.0156	21.3378	42.6441	42.1224	40.1988	53.377	3.06971	52.5669	55.2274	30.232	25.7542	18.4929	30.1396	199.357	hydroxysteroid (17-beta) dehydrogenase 4 [Source:MGI Symbol;Acc:MGI:105089]	ENSMUSG00000024507	Hsd17b4
UoN.Pci.T.4086	39.8795	27.0798	28.3183	10.5079	52.7674	28.0744	23.7085	23.7434	26.4589	21.5509	42.171	22.0808	29.1148	13.0003	20.2181	23.6013	22.0206	32.6755	13.7695	31.0775	46.6258	38.5178	55.7974	50.7352	42.9869	52.1032	37.3068	60.1161	57.3894	33.5654	199.636	cytochrome c oxidase assembly protein 14 [Source:MGI Symbol;Acc:MGI:1913629]	ENSMUSG00000023020	Cox14
UoN.Pci.T.11154	30.9364	29.7292	51.7571	15.9646	31.0239	39.9495	36.926	33.4923	23.5813	33.8264	46.6701	39.8211	21.3826	19.3533	34.6904	53.3256	13.006	31.0525	22.0686	42.3232	28.9662	25.8008	43.8712	79.9852	40.9507	32.8272	25.3687	33.39	62.0297	35.3127	199.926	kinesin light chain 2 [Source:MGI Symbol;Acc:MGI:107953]	ENSMUSG00000024862	Klc2
UoN.Pci.T.25124	45.7073	26.3559	20.9893	12.6964	22.4825	51.1198	37.4213	29.0265	17.5772	28.0934	39.3344	29.7495	34.7295	14.3652	38.7346	41.3852	15.858	35.1799	35.4159	26.4194	21.793	19.4387	41.1472	73.0995	67.1927	30.7901	27.1163	36.5547	42.2714	33.174	201.444	formin-like 1 [Source:MGI Symbol;Acc:MGI:1888994]	ENSMUSG00000055805	Fmnl1
UoN.Pci.T.24059	88.0333	58.212	36.6381	40.1159	78.1844	39.604	47.2735	35.9938	46.652	43.699	85.0518	49.0566	59.7811	49.5358	54.5954	55.8592	62.7497	61.3	38.6292	76.3712	63.1936	65.1748	65.0415	44.7276	63.5635	67.8066	61.0652	72.3045	58.1738	57.5306	201.592	NADH dehydrogenase (ubiquinone) 1 beta subcomplex 3 [Source:MGI Symbol;Acc:MGI:1913745]	ENSMUSG00000026032	Ndufb3
UoN.Pci.T.6763	36.5668	81.4298	21.4193	10.0206	51.424	50.691	33.1168	24.3537	31.3042	39.0525	44.7288	44.7819	25.0607	12.1692	42.1874	43.2037	31.1268	49.3233	48.3974	57.9589	42.9899	30.695	49.7983	49.4018	48.0379	35.4391	40.7735	30.8736	38.5161	39.4773	201.641	zinc and ring finger 1 [Source:MGI Symbol;Acc:MGI:2177308]	ENSMUSG00000033545	Znrf1
UoN.Pci.T.35291	29.1235	54.8617	35.2324	5.5059	50.4351	15.0222	25.3584	24.2258	30.2006	21.8295	35.9818	42.1574	28.5274	16.4936	27.779	40.3486	62.3613	34.5933	15.9352	58.7769	41.0452	19.2009	31.8742	26.1979	44.1941	37.9134	59.0035	44.2072	34.7712	34.2468	201.706	cDNA sequence BC028528 [Source:MGI Symbol;Acc:MGI:2385885]	ENSMUSG00000038543	BC028528
UoN.Pci.T.3667	64.328	31.6456	18.4836	19.0216	30.8527	33.4932	29.0905	24.4463	32.9531	23.0697	42.4272	33.9812	40.5285	22.7253	31.738	41.1753	25.0793	29.2423	25.4744	43.6625	53.7855	42.5996	67.1417	48.1544	59.461	48.6832	56.204	55.5283	59.35	39.1147	202.523	basic transcription factor 3-like 4 [Source:MGI Symbol;Acc:MGI:1915312]	ENSMUSG00000028568	Btf3l4
UoN.Pci.T.37477	85.1792	31.2298	34.3038	10.7499	49.0976	37.4901	32.691	23.3321	27.351	15.8268	41.9935	30.8549	37.5663	14.9221	27.9906	33.9228	29.7094	24.3958	15.7888	35.74	37.1602	29.2335	45.9255	14.578	42.6001	46.4071	33.1533	43.1772	36.4041	33.406	203.221	stimulated by retinoic acid 13 [Source:MGI Symbol;Acc:MGI:894324]	ENSMUSG00000025144	Stra13
UoN.Pci.T.25720	60.6272	39.7619	57.3598	11.9181	45.963	50.718	52.3639	31.4841	53.24	61.1269	65.5431	38.1349	46.3181	19.384	55.7241	48.9014	27.9778	65.5524	36.8472	68.145	33.7834	34.4504	62.7693	23.8764	43.2224	38.9601	44.462	38.3908	47.6191	44.9871	206.374	family with sequence similarity 65, member A [Source:MGI Symbol;Acc:MGI:1922937]	ENSMUSG00000038604	Fam65a
UoN.Pci.T.31824	39.7901	29.48	40.5373	18.2814	15.6415	47.1658	27.7612	27.718	30.3706	17.601	55.6545	25.4583	56.6783	26.8489	25.5547	36.467	12.604	34.7949	62.0664	35.1361	28.0931	23.2617	52.6784	66.3515	32.1863	12.896	28.8014	22.9591	31.5304	33.2541	206.43	phosphofurin acidic cluster sorting protein 1 [Source:MGI Symbol;Acc:MGI:1277113]	ENSMUSG00000024855	Pacs1
UoN.Pci.T.51220	23.1958	49.7459	35.3189	12.8801	32.4536	55.4431	36.7675	29.9902	47.8747	42.1296	44.1627	33.7812	47.6076	15.29	37.7664	73.5605	22.9188	40.1277	30.7316	54.6932	42.7879	20.413	44.5702	51.1836	49.201	41.0791	70.1453	55.3535	43.4792	40.8501	207.698	sphingosine phosphate lyase 1 [Source:MGI Symbol;Acc:MGI:1261415]	ENSMUSG00000020097	Sgpl1
UoN.Pci.T.44396	66.4055	36.077	32.5708	15.147	31.2357	58.6312	46.7475	28.7537	30.1482	44.0804	70.9672	42.6653	63.071	20.0828	33.7906	48.3504	17.7885	51.7537	41.5564	52.938	25.9048	26.2087	37.1257	54.8747	39.4283	28.0052	29.8256	36.7597	48.0099	39.9622	208.59	hnRNP-associated with lethal yellow [Source:MGI Symbol;Acc:MGI:97850]	ENSMUSG00000027593	Raly
UoN.Pci.T.23059	55.7123	29.3072	41.1728	10.7822	55.7901	27.4232	32.0794	30.5683	32.5969	41.0173	48.0439	33.2336	41.0556	8.5218	43.2308	55.1666	9.3644	25.6039	30.5713	41.1577	30.9787	29.4378	42.1096	45.5059	52.2015	46.0914	26.6818	32.0383	72.5101	36.895	208.645	RAN GTPase activating protein 1 [Source:MGI Symbol;Acc:MGI:103071]	ENSMUSG00000022391	Rangap1
UoN.Pci.T.12486	72.4999	28.5895	12.9473	8.28311	14.3693	50.6051	40.8356	29.1045	19.2549	32.7065	31.8022	18.8428	28.3505	5.6889	38.4922	25.856	5.99963	38.8429	33.6641	42.1795	28.4413	26.6624	43.7245	37.5804	44.846	27.6368	30.7681	19.9944	43.0748	30.4015	209.273	euchromatic histone lysine N-methyltransferase 2 [Source:MGI Symbol;Acc:MGI:2148922]	ENSMUSG00000013787	Ehmt2
UoN.Pci.T.40703	91.104	51.4454	49.6375	55.2829	29.5241	50.4234	38.0005	40.9067	32.5412	51.8077	55.5061	38.3811	75.5255	64.6203	74.0148	41.1539	34.6181	52.5299	74.2567	48.4779	47.3756	48.3629	37.2146	43.7058	52.4431	34.1609	54.1003	40.5703	37.608	49.8379	211.471	actinin alpha 4 [Source:MGI Symbol;Acc:MGI:1890773]	ENSMUSG00000054808	Actn4
UoN.Pci.T.41756	11.1674	34.8782	16.7232	8.99627	53.2491	30.6525	34.8984	37.2723	32.7813	20.1703	48.2263	35.4534	43.1355	9.08066	22.0421	35.7005	18.2871	24.9752	31.6191	33.0887	42.595	17.0714	51.7514	64.4314	50.9643	50.3505	48.6179	46.2815	33.3559	34.0626	212.25	DENN/MADD domain containing 2D [Source:MGI Symbol;Acc:MGI:2181193]	ENSMUSG00000027901	Dennd2d
UoN.Pci.T.9972	57.1501	25.6163	14.5613	7.01997	32.8878	28.4197	26.0032	19.8149	27.2355	27.7121	32.8853	26.5211	26.5165	7.90824	31.4206	31.7291	22.1172	28.5841	24.3588	33.8612	58.0946	42.5517	63.2463	35.9884	63.6344	53.0705	39.2101	39.4317	38.3368	33.3065	213.589	acetyl-Coenzyme A acyltransferase 2 (mitochondrial 3-oxoacyl-Coenzyme A thiolase) [Source:MGI Symbol;Acc:MGI:1098623]	ENSMUSG00000036880	Acaa2
UoN.Pci.T.9948	77.9116	41.7689	32.1895	14.9831	24.6105	52.602	57.3832	38.5932	26.5179	49.3408	48.6688	56.6371	40.1687	13.2601	28.8514	34.3966	10.0074	35.7502	28.8024	30.0938	30.8774	36.4391	33.9267	49.1895	46.3116	23.6167	43.5542	25.9662	26.2053	36.5043	215.388	hexokinase 1 [Source:MGI Symbol;Acc:MGI:96103]	ENSMUSG00000037012	Hk1
UoN.Pci.T.20889	29.8854	20.842	22.4512	7.09132	32.4039	14.5986	36.5097	31.9436	35.5238	26.6472	40.5138	22.7438	7.40404	4.07001	42.9257	69.5562	19.0703	34.816	18.2619	33.9472	33.1403	21.6667	38.4374	20.536	55.8214	52.6719	24.0366	43.3957	35.5526	30.2229	215.56	SH2B adaptor protein 1 [Source:MGI Symbol;Acc:MGI:1201407]	ENSMUSG00000030733	Sh2b1
UoN.Pci.T.13440	62.6366	41.8774	38.7464	14.5739	39.1164	58.8177	33.4992	33.9034	35.2985	33.0384	49.1679	46.5312	90.3843	15.012	38.5172	50.9629	31.1682	43.7227	37.0782	52.5522	48.6749	45.3506	53.5794	68.2589	49.3926	44.3539	41.617	44.525	50.6967	44.5881	216.428	ubiquitin related modifier 1 [Source:MGI Symbol;Acc:MGI:1915455]	ENSMUSG00000069020	Urm1
UoN.Pci.T.6806	75.26	50.9464	12.2618	28.0298	55.9958	32.9989	56.3296	37.8259	50.8949	34.6105	54.0214	39.1882	56.4655	22.5791	33.1813	50.0121	34.5376	38.9657	26.2198	47.0647	52.7657	54.8688	52.8543	22.958	66.8909	61.2737	51.3033	60.6813	49.2983	45.1822	216.702	adenylate kinase 2 [Source:MGI Symbol;Acc:MGI:87978]	ENSMUSG00000028792	Ak2
UoN.Pci.T.4521	79.5001	42.852	18.373	13.2975	28.8576	40.5824	55.6959	43.1833	38.2673	38.3048	50.4371	44.0352	38.5246	8.58496	39.1182	52.3576	27.1115	40.6073	36.1951	54.1446	53.1037	36.8009	56.6218	54.9467	64.5938	48.2344	36.953	45.4018	49.7236	42.6348	216.814	histone deacetylase 1 [Source:MGI Symbol;Acc:MGI:108086]	ENSMUSG00000028800	Hdac1
UoN.Pci.T.49934	49.4167	34.0772	46.7128	14.0002	24.6668	69.1575	32.803	27.6093	30.6153	36.3736	23.0408	16.6313	18.2123	9.51113	17.62	50.641	11.0125	31.765	11.7292	22.1374	48.293	17.2915	51.923	39.3071	47.057	31.1184	27.6311	36.4364	38.6603	31.5673	217.005	copine I [Source:MGI Symbol;Acc:MGI:2386621]	ENSMUSG00000074643	Cpne1
UoN.Pci.T.33201	40.1905	32.6964	15.5541	9.18692	33.3048	32.8478	40.8764	34.2565	31.6163	36.8304	58.9633	57.0902	37.2051	14.7951	42.2817	58.599	40.5276	39.8063	28.0171	58.3101	12.9257	17.328	22.7147	14.0263	26.2984	26.9474	19.4325	15.1673	14.8367	31.4701	217.035	tropomyosin 3, related sequence 7 [Source:MGI Symbol;Acc:MGI:99705]	ENSMUSG00000058126	Tpm3-rs7
UoN.Pci.T.35205	49.6192	30.8882	40.7559	18.6663	24.3826	67.4629	37.9376	23.9894	17.1048	33.1785	39.5734	47.4166	63.9973	20.9722	28.9459	31.9888	8.51696	41.9218	29.9165	34.7808	33.2484	35.7603	35.6734	68.5671	40.1346	26.9582	36.6762	43.5975	61.8163	37.0499	217.142	thioredoxin 2 [Source:MGI Symbol;Acc:MGI:1929468]	ENSMUSG00000005354	Txn2
UoN.Pci.T.42629	74.0647	34.8386	7.47385	25.7381	51.0754	19.4586	42.4528	26.072	32.2755	32.0583	42.6993	32.3623	12.6911	28.1359	40.796	37.3287	33.3214	32.6897	17.8191	49.8404	54.5201	46.4301	43.7291	9.06275	53.4815	51.5936	39.4956	37.7625	31.1394	35.8761	217.589	COP9 signalosome subunit 5 [Source:MGI Symbol;Acc:MGI:1349415]	ENSMUSG00000025917	Cops5
UoN.Pci.T.28072	76.4555	35.2004	7.20231	12.3566	37.6235	14.3066	36.3832	25.58	37.0369	50.2226	42.9094	49.4997	16.7274	15.1859	28.9829	42.5629	37.9911	32.9094	18.8927	48.1146	36.5711	30.6661	37.1788	16.282	38.4524	36.398	34.4022	18.7167	15.3614	32.0749	217.728	survival motor neuron 1 [Source:MGI Symbol;Acc:MGI:109257]	ENSMUSG00000021645	Smn1
UoN.Pci.T.40060	15.7474	20.4325	38.2818	17.5702	34.9413	43.8225	38.8371	32.9704	22.5606	21.1797	21.9708	17.1599	17.605	21.1839	35.0902	26.7843	5.56719	25.7628	41.8729	29.85	20.8916	13.5769	38.0048	53.3402	80.5329	35.0412	21.7911	36.6233	47.5594	30.2259	220.17	synaptotagmin-like 1 [Source:MGI Symbol;Acc:MGI:1933365]	ENSMUSG00000028860	Sytl1
UoN.Pci.T.4824	43.2849	20.9476	22.5909	13.0954	24.2997	66.7197	36.3819	47.6955	22.0623	25.5529	31.9062	67.9141	19.66	6.73045	29.4688	44.0987	19.0044	47.1982	17.1796	30.6421	15.0917	17.4058	45.9409	34.1019	30.4582	24.3514	18.7184	20.8138	26.9178	30.008	221.131	U2 small nuclear ribonucleoprotein auxiliary factor (U2AF) 2 [Source:MGI Symbol;Acc:MGI:98886]	ENSMUSG00000030435	U2af2
UoN.Pci.T.6075	57.1954	41.429	19.8225	8.48339	14.9683	17.8988	21.5768	17.3155	13.8642	25.8425	37.5543	31.6616	27.9489	12.9225	58.8023	31.0658	31.5296	18.9438	23.7492	71.4137	39.7688	44.8012	46.3678	22.0157	26.5729	33.5673	35.2162	37.6105	21.4198	30.7355	221.338	epidermal growth factor receptor pathway substrate 15 [Source:MGI Symbol;Acc:MGI:104583]	ENSMUSG00000028552	Eps15
UoN.Pci.T.7074	38.922	32.7041	63.2698	23.332	16.6356	50.2429	16.2396	18.0915	21.5019	24.446	46.7497	16.4472	68.0797	22.2014	29.7989	21.9656	16.7703	37.4236	26.6726	31.4623	19.3935	23.9832	22.0057	53.9105	19.2634	15.6568	17.5068	33.574	50.0541	30.2864	222.067	GIPC PDZ domain containing family, member 1 [Source:MGI Symbol;Acc:MGI:1926252]	ENSMUSG00000019433	Gipc1
UoN.Pci.T.45245	81.2694	43.4031	18.6441	14.0308	28.1558	42.3519	36.95	32.7635	46.1059	43.0218	37.6088	54.3641	41.1781	13.9384	33.3288	56.521	21.9281	34.9116	35.8619	54.1955	54.3255	39.9128	53.7626	58.3084	64.5153	45.0127	38.7854	44.4374	50.4361	42.07	222.933	histone deacetylase 1 [Source:MGI Symbol;Acc:MGI:108086]	ENSMUSG00000028800	Hdac1
UoN.Pci.T.45245	81.2694	43.4031	18.6441	14.0308	28.1558	42.3519	36.95	32.7635	46.1059	43.0218	37.6088	54.3641	41.1781	13.9384	33.3288	56.521	21.9281	34.9116	35.8619	54.1955	54.3255	39.9128	53.7626	58.3084	64.5153	45.0127	38.7854	44.4374	50.4361	42.07	222.933	predicted pseudogene 10093 [Source:MGI Symbol;Acc:MGI:3704479]	ENSMUSG00000061062	Gm10093
UoN.Pci.T.33766	50.4929	25.0576	31.3057	0.098822	27.011	37.1129	34.4592	32.3038	15.764	27.0316	50.5753	57.6195	37.5327	0.15082	33.2629	47.2152	18.9126	48.0369	22.4955	14.2716	44.3595	24.3269	36.1847	64.5779	41.8528	31.3282	34.918	32.3952	35.979	32.9873	223.236	splicing factor 1 [Source:MGI Symbol;Acc:MGI:1095403]	ENSMUSG00000024949	Sf1
UoN.Pci.T.35943	46.2329	31.6947	29.8695	12.4803	33.2556	43.9316	51.1877	40.9535	37.7468	52.9154	80.5922	51.6431	33.1346	11.817	30.0268	44.3326	18.5583	37.1338	42.7277	61.4855	24.6844	31.6915	52.5716	59.1956	48.0475	42.6173	54.2172	53.8954	42.7944	41.4288	223.293	peptidylprolyl isomerase (cyclophilin)-like 2 [Source:MGI Symbol;Acc:MGI:2447857]	ENSMUSG00000022771	Ppil2
UoN.Pci.T.9914	77.473	45.4591	46.1474	25.6928	70.5916	50.0816	48.4637	39.9278	46.634	30.4819	61.9863	38.6486	79.4394	24.3461	36.3201	43.2818	47.6727	50.2314	36.235	49.2957	46.8179	46.7776	52.845	63.6609	46.2943	51.0722	52.0511	78.6708	76.424	50.4491	224.105	polymerase (RNA) III (DNA directed) polypeptide K [Source:MGI Symbol;Acc:MGI:1914255]	ENSMUSG00000038628	Polr3k
UoN.Pci.T.49878	24.8563	24.0532	36.8835	9.48339	31.1339	45.0195	52.3428	42.1595	30.3366	36.2979	33.2188	31.3785	35.8374	2.46736	32.7918	48.801	10.2373	35.7298	31.2282	37.2983	32.9007	17.3698	38.5257	75.6381	62.6834	36.622	20.027	34.4078	42.8104	34.2255	224.585	RAS protein activator like 3 [Source:MGI Symbol;Acc:MGI:2444128]	ENSMUSG00000052142	Rasal3
UoN.Pci.T.41741	53.4589	46.67	44.8064	17.8551	21.2239	58.1723	47.2082	31.1541	23.463	34.4777	50.7537	67.4267	54.8197	15.0998	35.8389	68.0426	11.0966	33.3128	31.6734	35.7832	33.9506	21.7001	40.0004	54.0888	48.8449	25.8746	38.1697	26.993	34.1905	38.1431	224.591	drebrin-like [Source:MGI Symbol;Acc:MGI:700006]	ENSMUSG00000020476	Dbnl
UoN.Pci.T.9945	49.5968	36.7176	49.1985	16.2298	37.4099	72.5795	31.7999	28.2554	42.3041	18.8014	34.1799	21.2403	44.9787	12.4966	15.2925	36.6094	12.6926	20.4391	9.79823	20.6612	32.1186	19.6168	39.7328	14.5087	39.8906	22.1447	24.5847	48.2892	52.3989	31.1919	226.444	predicted gene 16286 [Source:MGI Symbol;Acc:MGI:3833940]	ENSMUSG00000024571	Gm16286
UoN.Pci.T.9945	49.5968	36.7176	49.1985	16.2298	37.4099	72.5795	31.7999	28.2554	42.3041	18.8014	34.1799	21.2403	44.9787	12.4966	15.2925	36.6094	12.6926	20.4391	9.79823	20.6612	32.1186	19.6168	39.7328	14.5087	39.8906	22.1447	24.5847	48.2892	52.3989	31.1919	226.444	N(alpha)-acetyltransferase 10, NatA catalytic subunit [Source:MGI Symbol;Acc:MGI:1915255]	ENSMUSG00000031388	Naa10
UoN.Pci.T.9945	49.5968	36.7176	49.1985	16.2298	37.4099	72.5795	31.7999	28.2554	42.3041	18.8014	34.1799	21.2403	44.9787	12.4966	15.2925	36.6094	12.6926	20.4391	9.79823	20.6612	32.1186	19.6168	39.7328	14.5087	39.8906	22.1447	24.5847	48.2892	52.3989	31.1919	226.444	N(alpha)-acetyltransferase 11, NatA catalytic subunit [Source:MGI Symbol;Acc:MGI:2141314]	ENSMUSG00000046000	Naa11
UoN.Pci.T.6927	67.3846	34.7628	11.1266	15.0143	62.4146	18.1602	26.1374	26.9011	29.6861	30.4313	53.6237	48.1346	15.8025	16.6386	29.4807	39.2357	38.7035	42.3527	17.3975	35.6095	40.9696	42.4098	54.5974	13.0896	40.9478	48.5019	50.3488	38.5024	27.923	35.0444	227.437	prefoldin 1 [Source:MGI Symbol;Acc:MGI:1914449]	ENSMUSG00000024346	Pfdn1
UoN.Pci.T.13188	28.2461	32.172	88.2915	21.7524	36.5027	42.1628	25.8262	26.7615	26.0581	21.3425	26.7706	26.0812	53.7279	18.0275	31.7259	23.4638	27.6557	29.3135	27.7933	22.9492	17.4376	25.9446	17.2194	60.8534	25.5207	26.3246	28.3395	37.022	52.0501	31.9771	227.455	UBX domain protein 8 [Source:MGI Symbol;Acc:MGI:1337129]	ENSMUSG00000052906	Ubxn8
UoN.Pci.T.15037	33.4203	44.8473	17.4933	7.59915	14.2488	36.144	24.8353	10.105	26.0114	38.9167	18.5823	13.0575	37.3456	14.7832	69.8797	39.1974	50.2882	47.9408	28.4847	58.8281	35.871	40.0541	36.6757	9.37812	26.142	31.0835	33.5238	21.5347	22.7692	30.6566	228.005	solute carrier family 7 (cationic amino acid transporter, y+ system), member 8 [Source:MGI Symbol;Acc:MGI:1355323]	ENSMUSG00000022180	Slc7a8
UoN.Pci.T.1660	73.1228	41.2106	46.8094	22.2594	42.7989	59.2159	50.0648	36.7848	30.0944	29.306	71.4674	34.6032	71.2562	29.8043	36.0147	59.7267	19.5496	53.7662	38.7909	40.8846	26.9031	22.7899	30.0899	40.1735	33.7463	24.499	25.1907	35.7103	34.0942	40.0251	228.358	RIKEN cDNA 0610010K14 gene [Source:MGI Symbol;Acc:MGI:1915609]	ENSMUSG00000020831	0610010K14Rik
UoN.Pci.T.12547	75.048	37.9018	45.879	19.7681	17.1091	60.7919	32.7266	38.3427	20.2693	38.3378	67.5068	21.179	71.6533	53.8284	49.6756	33.3432	28.681	56.3357	44.5503	40.8733	28.9364	41.0559	36.2795	39.9905	29.2548	23.9759	41.9967	37.8403	43.112	40.5601	230.638	latexin [Source:MGI Symbol;Acc:MGI:107633]	ENSMUSG00000047557	Lxn
UoN.Pci.T.15753	26.5898	18.482	14.3252	6.22058	35.8831	26.7605	35.1918	33.0048	21.6226	18.37	66.3616	47.4114	70.8123	18.9241	36.6264	59.9798	29.7296	39.8238	32.6613	44.8443	23.3705	19.3383	39.1827	30.2557	37.5149	34.0615	38.9838	39.3152	56.4489	34.5551	232.237	ribosomal protein L8 [Source:MGI Symbol;Acc:MGI:1350927]	ENSMUSG00000003970	Rpl8
UoN.Pci.T.30963	48.9963	40.3852	2.91324	9.34076	33.7004	11.7125	24.3927	38.4372	25.2789	35.4712	40.5234	38.2738	2.80758	9.41394	40.9386	41.5249	42.434	31.2119	26.7559	44.6332	59.6695	48.7518	43.2581	5.76806	41.2435	45.3832	39.6314	26.5037	23.4772	31.8218	232.751	cDNA sequence BC005537 [Source:MGI Symbol;Acc:MGI:2441726]	ENSMUSG00000019132	BC005537
UoN.Pci.T.37796	52.9628	26.5811	7.93587	13.224	51.8033	22.295	26.4514	28.8382	39.086	30.7353	42.9492	63.065	23.8984	14.8846	34.3445	51.5293	31.9773	34.7757	24.089	50.163	46.723	37.3452	60.5376	14.0914	57.7842	55.9069	50.6476	39.8908	31.2432	36.7503	235.105	ATPase, H+ transporting, lysosomal V1 subunit D [Source:MGI Symbol;Acc:MGI:1921084]	ENSMUSG00000021114	Atp6v1d
UoN.Pci.T.35082	19.6508	38.8176	21.3928	12.5014	28.667	51.2186	34.9358	22.2426	35.9104	35.0011	52.6701	37.3046	75.1744	9.80972	39.1164	35.6108	25.9549	39.2112	26.9704	58.1584	47.7553	34.1623	55.6249	70.307	47.8919	50.5781	43.2695	36.6544	39.7292	38.8376	235.807	TNFAIP3 interacting protein 1 [Source:MGI Symbol;Acc:MGI:1926194]	ENSMUSG00000020400	Tnip1
UoN.Pci.T.28362	45.3031	27.5454	4.64258	11.6638	51.3781	12.0296	34.9841	21.5901	33.6306	27.1561	27.8043	36.1104	9.29822	7.86723	29.708	40.5727	33.5748	25.8511	11.4534	47.568	37.7097	35.9536	58.8377	9.53503	55.6156	56.9433	28.0982	33.909	31.1053	30.6013	236.011	COP9 signalosome subunit 4 [Source:MGI Symbol;Acc:MGI:1349414]	ENSMUSG00000035297	Cops4
UoN.Pci.T.6848	41.2398	37.9696	63.3563	35.0433	25.6888	51.1991	23.4465	30.3665	28.3689	25.0595	33.9869	25.8895	52.9749	59.6305	31.9766	32.6314	16.6895	31.172	41.6945	33.9495	33.5	39.454	38.456	74.0456	36.0558	26.9741	34.0562	58.9077	81.34	39.487	238.685	mitochondrial ribosomal protein L34 [Source:MGI Symbol;Acc:MGI:2137227]	ENSMUSG00000034880	Mrpl34
UoN.Pci.T.31435	80.8503	56.4492	14.7642	28.2136	36.1461	45.5313	40.0305	37.6727	31.5668	37.5616	59.135	41.54	14.4143	38.7898	57.0981	58.3191	19.8046	38.2331	28.9968	54.3324	49.8164	31.9455	47.7513	12.1404	39.0305	27.4772	45.461	30.3896	25.2705	38.9218	239.06	RAB, member RAS oncogene family-like 6 [Source:MGI Symbol;Acc:MGI:2442633]	ENSMUSG00000015087	Rabl6
UoN.Pci.T.20995	42.7263	34.7878	3.96126	9.14373	55.1551	15.3025	26.1914	16.2188	32.479	23.5962	34.3271	46.4939	10.6308	12.2683	29.7551	56.1203	40.4813	32.4539	13.4268	52.7073	43.1009	33.3233	42.1883	5.08503	42.5882	53.2622	40.4739	34.097	27.5779	31.3767	239.146	glycophorin C [Source:MGI Symbol;Acc:MGI:1098566]	ENSMUSG00000090523	Gypc
UoN.Pci.T.5456	65.5324	39.5255	51.7772	18.2466	23.8197	65.6389	41.6619	38.5711	27.0508	39.2097	59.687	57.2714	68.2655	17.8095	39.2172	54.8827	14.8378	47.2384	37.763	41.543	36.6377	37.698	49.0285	76.1629	49.3098	28.0302	52.3628	43.9191	51.9443	43.9532	240.787	PRP38 pre-mRNA processing factor 38 (yeast) domain containing A [Source:MGI Symbol;Acc:MGI:1916962]	ENSMUSG00000063800	Prpf38a
UoN.Pci.T.51658	75.9498	38.8714	7.09086	14.3734	31.5688	25.2568	45.8284	35.0535	33.7614	36.8396	43.7661	55.5634	17.9459	11.5407	42.2785	48.9908	21.4165	32.4458	17.6188	41.5486	51.4275	33.2712	53.5175	17.1126	51.5827	44.8659	42.5622	28.2534	25.4632	35.3712	241.016	Ewing sarcoma breakpoint region 1 [Source:MGI Symbol;Acc:MGI:99960]	ENSMUSG00000009079	Ewsr1
UoN.Pci.T.15658	19.4125	47.2442	7.90679	37.9465	49.3502	13.6828	30.2005	28.1587	44.3435	33.5743	23.6279	20.6425	4.90737	23.056	36.0428	25.9691	50.5772	22.3084	20.7014	39.9451	72.8486	48.1645	35.0839	8.79967	32.8111	59.1441	35.0185	31.4506	28.0521	32.1024	241.125	receptor accessory protein 5 [Source:MGI Symbol;Acc:MGI:1270152]	ENSMUSG00000005873	Reep5
UoN.Pci.T.11697	24.0681	28.9997	4.5166	16.9904	47.8881	11.3679	35.5358	25.9141	34.4638	40.4964	36.8331	47.1008	5.27891	16.97	41.5305	58.2019	35.5055	23.7582	20.1307	52.6949	59.1573	33.2719	47.4223	9.78287	42.5306	50.1515	43.5896	20.7183	21.3109	32.2821	241.464	regulator of calcineurin 3 [Source:MGI Symbol;Acc:MGI:1858220]	ENSMUSG00000059713	Rcan3
UoN.Pci.T.9055	61.648	49.8983	75.3283	34.9121	30.2052	61.0592	40.8618	36.6523	34.2514	34.2318	50.2274	51.6686	85.849	35.0519	48.6272	55.3531	22.0283	49.9897	36.2168	54.8698	43.0509	45.6883	52.3513	77.9245	47.6344	34.4235	49.6287	58.4053	78.5993	49.5392	242.799	negative elongation factor complex member E, Rdbp [Source:MGI Symbol;Acc:MGI:102744]	ENSMUSG00000024369	Nelfe
UoN.Pci.T.17178	64.0256	50.6301	29.8806	13.5602	20.8951	61.7888	36.4698	34.7134	23.9929	31.2141	46.2724	22.6902	83.4124	14.5619	34.3355	43.1061	16.1252	37.3291	26.7104	33.663	28.1543	28.3617	34.9588	49.9253	34.1354	21.2976	29.7078	27.2668	27.7859	34.7231	243.044	sigma non-opioid intracellular receptor 1 [Source:MGI Symbol;Acc:MGI:1195268]	ENSMUSG00000036078	Sigmar1
UoN.Pci.T.16730	78.5426	44.4989	10.1581	11.1293	22.1477	32.3515	38.7373	32.3779	23.1572	36.5656	38.5652	51.4266	32.3616	13.3662	31.6166	39.32	12.8477	33.389	24.1179	33.7914	54.5247	48.9597	55.4394	49.6196	55.1668	32.9266	54.6214	31.7638	35.5982	36.5203	244.896	proteasome (prosome, macropain) 26S subunit, non-ATPase, 1 [Source:MGI Symbol;Acc:MGI:1917497]	ENSMUSG00000026229	Psmd1
UoN.Pci.T.16730	78.5426	44.4989	10.1581	11.1293	22.1477	32.3515	38.7373	32.3779	23.1572	36.5656	38.5652	51.4266	32.3616	13.3662	31.6166	39.32	12.8477	33.389	24.1179	33.7914	54.5247	48.9597	55.4394	49.6196	55.1668	32.9266	54.6214	31.7638	35.5982	36.5203	244.896	predicted gene 21972 [Source:MGI Symbol;Acc:MGI:5439441]	ENSMUSG00000094638	Gm21972
UoN.Pci.T.5035	23.0489	55.8995	56.3102	26.1528	59.6737	82.8213	43.2764	38.4169	33.6684	40.0223	52.5128	39.6206	45.6476	27.9225	28.9687	66.0933	23.31	39.9448	46.8859	42.2289	38.5024	29.5945	61.1608	64.9683	80.3766	42.1526	36.8556	50.0636	57.9754	46.0026	248.068	arylformamidase [Source:MGI Symbol;Acc:MGI:2448704]	ENSMUSG00000017718	Afmid
UoN.Pci.T.4974	35.0084	47.7219	8.16133	16.9538	67.5548	21.2362	35.8977	23.6767	47.9432	39.0945	50.1719	31.8218	16.6748	15.8264	39.8658	49.1422	43.4178	46.2241	22.2489	50.6069	53.466	50.1327	52.5973	7.21202	49.199	62.2619	35.6205	36.6114	33.7659	37.5902	248.121	mannosidase, beta A, lysosomal-like [Source:MGI Symbol;Acc:MGI:1916411]	ENSMUSG00000063019	Manbal
UoN.Pci.T.18164	5.53728	33.7024	26.8778	10.7288	23.1448	56.9851	31.5843	41.743	27.2228	24.9326	64.297	20.3114	53.9162	10.1746	43.3625	42.8465	19.1624	47.5331	24.4473	44.2581	37.4741	17.6538	58.7834	56.0262	56.1399	30.1872	36.1464	31.2859	34.738	34.8691	248.28	calcium/calmodulin-dependent protein kinase II inhibitor 1 [Source:MGI Symbol;Acc:MGI:1913509]	ENSMUSG00000046447	Camk2n1
UoN.Pci.T.48610	43.1385	65.1219	15.3137	27.4072	29.9928	71.0864	50.0664	48.0749	44.458	64.3141	68.8028	40.7501	34.264	21.1025	78.5447	66.6235	41.9946	57.9408	41.6032	54.2969	49.4612	64.5811	67.1026	40.094	45.0447	39.8987	64.1532	38.426	44.4105	48.8989	248.682	RAB5B, member RAS oncogene family [Source:MGI Symbol;Acc:MGI:105938]	ENSMUSG00000000711	Rab5b
UoN.Pci.T.37194	61.1097	57.0429	5.53647	28.7652	30.9772	34.594	40.5308	19.6502	26.0332	38.3443	44.0077	33.2096	4.03191	17.2255	46.8624	54.076	27.6949	29.7504	23.5077	44.176	53.168	29.9964	45.7891	8.61712	68.2018	38.0882	26.6744	33.5971	29.8391	34.5206	249.306	FIP1 like 1 (S. cerevisiae) [Source:MGI Symbol;Acc:MGI:1914149]	ENSMUSG00000029227	Fip1l1
